# Supplementary material for: Ultralow dark current in near-infrared perovskite photodiodes by reducing charge injection and interfacial charge generation
Source: Nat Commun. 2021 Dec 14;12:7277. doi: 10.1038/s41467-021-27565-1 (PMC8671406; doi:10.1038/s41467-021-27565-1)
Supplement: Supplementary file 2 — Source data [file 41467_2021_27565_MOESM2_ESM.xlsx]

## Sheet: Fig. 1a
Material	WF [eV]	CBM [eV]	VBM [eV]	LUMO [eV]	HOMO [eV]
ITO	4.7
PTAA				2.2	5.2
x = 0		4.35	5.91
x = 0.25		4.45	5.72
x = 0.40		4.43	5.67
x = 0.50		4.37	5.6
C60				4.5	6.1
BCP				2.9	7
Ag	4.2

## Sheet: Fig. 1b
Voltage [V]	Jd [mA cm-2]	Voltage [V]	Jd [mA cm-2]	Voltage [V]	Jd [mA cm-2]	Voltage [V]	Jd [mA cm-2]	Voltage [V]	Jd [mA cm-2]	Voltage [V]	Jd [mA cm-2]
	without EBL		bulk thermal generation		experimental (x = 0)		experimental (x = 0.25)		experimental (x = 0.40)		experimental (x = 0.50)
-0.50624	0.00407	-0.5	1.56673e-12	0.12	2.37285e-07	0.12	2.5284e-06	0.12	3.62804e-06	0.12	3.65706e-06
-0.50072	0.00404	-0.495	1.5667e-12	0.115	1.75455e-07	0.115	1.95408e-06	0.115	3.0526e-06	0.115	3.08322e-06
-0.49519	0.00401	-0.49	1.56667e-12	0.11	1.3554e-07	0.11	1.43976e-06	0.11	2.55912e-06	0.11	2.59551e-06
-0.48966	0.00398	-0.485	1.56664e-12	0.105	5.9265e-08	0.105	9.9536e-07	0.105	2.11432e-06	0.105	2.15838e-06
-0.48413	0.00395	-0.48	1.56661e-12	0.1	1.2735e-08	0.1	5.9784e-07	0.1	1.7249e-06	0.1	1.7694e-06
-0.4786	0.00392	-0.475	1.56658e-12	0.095	3.2355e-08	0.095	2.3192e-07	0.095	1.39302e-06	0.095	1.42992e-06
-0.47307	0.00389	-0.47	1.56654e-12	0.09	8.1045e-08	0.09	8.128e-08	0.09	1.08335e-06	0.09	1.12968e-06
-0.46753	0.00386	-0.465	1.56651e-12	0.085	1.17e-07	0.085	3.5936e-07	0.085	8.1666e-07	0.085	8.7102e-07
-0.462	0.00383	-0.46	1.56648e-12	0.08	1.5093e-07	0.08	6.096e-07	0.08	5.9267e-07	0.08	6.47325e-07
-0.45647	0.0038	-0.455	1.56645e-12	0.075	1.84545e-07	0.075	8.2064e-07	0.075	3.87465e-07	0.075	4.54905e-07
-0.45094	0.00377	-0.45	1.56641e-12	0.07	2.1564e-07	0.07	1.0164e-06	0.07	2.09625e-07	0.07	2.78505e-07
-0.4454	0.00374	-0.445	1.56638e-12	0.065	2.4066e-07	0.065	1.20272e-06	0.065	4.4915e-08	0.065	1.2654e-07
-0.43987	0.00371	-0.44	1.56635e-12	0.06	2.6523e-07	0.06	1.354e-06	0.06	9.204e-08	0.06	3.915e-09
-0.43434	0.00368	-0.435	1.56631e-12	0.055	2.99925e-07	0.055	1.49816e-06	0.055	2.08585e-07	0.055	1.18845e-07
-0.4288	0.00365	-0.43	1.56628e-12	0.05	3.17925e-07	0.05	1.61264e-06	0.05	3.1967e-07	0.05	2.1933e-07
-0.42326	0.00362	-0.425	1.56624e-12	0.045	3.3948e-07	0.045	1.7204e-06	0.045	4.1834e-07	0.045	3.0708e-07
-0.41773	0.00358	-0.42	1.56621e-12	0.04	3.5478e-07	0.04	1.81064e-06	0.04	4.9582e-07	0.04	3.85425e-07
-0.41219	0.00355	-0.415	1.56617e-12	0.035	3.7098e-07	0.035	1.89704e-06	0.035	5.7759e-07	0.035	4.4379e-07
-0.40665	0.00352	-0.41	1.56613e-12	0.03	3.888e-07	0.03	1.97616e-06	0.03	6.3817e-07	0.03	5.05755e-07
-0.40112	0.00349	-0.405	1.56609e-12	0.025	4.0968e-07	0.025	2.04056e-06	0.025	7.04145e-07	0.025	5.63985e-07
-0.39558	0.00346	-0.4	1.56606e-12	0.02	4.19445e-07	0.02	2.10624e-06	0.02	7.501e-07	0.02	6.07455e-07
-0.39004	0.00343	-0.395	1.56602e-12	0.015	4.3173e-07	0.015	2.14432e-06	0.015	7.9612e-07	0.015	6.3738e-07
-0.3845	0.0034	-0.39	1.56598e-12	0.01	4.45275e-07	0.01	2.20024e-06	0.01	8.4825e-07	0.01	6.696e-07
-0.37896	0.00337	-0.385	1.56594e-12	0.005	4.53645e-07	0.005	2.244e-06	0.005	8.77955e-07	0.005	6.9714e-07
-0.37342	0.00334	-0.38	1.56589e-12	0	4.6818e-07	0	2.27688e-06	0	9.03825e-07	0	7.2756e-07
-0.36787	0.00331	-0.375	1.56585e-12	-0.005	4.7358e-07	-0.005	2.31336e-06	-0.005	9.39055e-07	-0.005	7.5006e-07
-0.36233	0.00328	-0.37	1.56581e-12	-0.01	4.8465e-07	-0.01	2.34504e-06	-0.01	9.62325e-07	-0.01	7.7373e-07
-0.35679	0.00324	-0.365	1.56577e-12	-0.015	4.93335e-07	-0.015	2.37896e-06	-0.015	9.87155e-07	-0.015	7.91955e-07
-0.35124	0.00321	-0.36	1.56572e-12	-0.02	4.98285e-07	-0.02	2.39616e-06	-0.02	1.01426e-06	-0.02	8.12385e-07
-0.3457	0.00318	-0.355	1.56568e-12	-0.025	5.05395e-07	-0.025	2.42904e-06	-0.025	1.0439e-06	-0.025	8.2242e-07
-0.34015	0.00315	-0.35	1.56563e-12	-0.03	5.13045e-07	-0.03	2.45632e-06	-0.03	1.05489e-06	-0.03	8.37585e-07
-0.3346	0.00312	-0.345	1.56559e-12	-0.035	5.24745e-07	-0.035	2.48072e-06	-0.035	1.07764e-06	-0.035	8.56665e-07
-0.32905	0.00309	-0.34	1.56554e-12	-0.04	5.2821e-07	-0.04	2.48704e-06	-0.04	1.09636e-06	-0.04	8.577e-07
-0.3235	0.00306	-0.335	1.56549e-12	-0.045	5.3361e-07	-0.045	2.50632e-06	-0.045	1.10526e-06	-0.045	8.69265e-07
-0.31795	0.00303	-0.33	1.56544e-12	-0.05	5.4306e-07	-0.05	2.51688e-06	-0.05	1.13035e-06	-0.05	8.82135e-07
-0.3124	0.00299	-0.325	1.56539e-12	-0.055	5.37975e-07	-0.055	2.53624e-06	-0.055	1.14504e-06	-0.055	8.89065e-07
-0.30685	0.00296	-0.32	1.56534e-12	-0.06	5.5251e-07	-0.06	2.54824e-06	-0.06	1.15525e-06	-0.06	8.98425e-07
-0.3013	0.00293	-0.315	1.56528e-12	-0.065	5.5764e-07	-0.065	2.56504e-06	-0.065	1.17325e-06	-0.065	9.09225e-07
-0.29574	0.0029	-0.31	1.56523e-12	-0.07	5.6574e-07	-0.07	2.5848e-06	-0.07	1.18573e-06	-0.07	9.13815e-07
-0.29019	0.00287	-0.305	1.56517e-12	-0.075	5.69925e-07	-0.075	2.58888e-06	-0.075	1.20042e-06	-0.075	9.243e-07
-0.28463	0.00284	-0.3	1.56511e-12	-0.08	5.73885e-07	-0.08	2.6116e-06	-0.08	1.21615e-06	-0.08	9.3483e-07
-0.27907	0.0028	-0.295	1.56506e-12	-0.085	5.778e-07	-0.085	2.6172e-06	-0.085	1.22694e-06	-0.085	9.41355e-07
-0.27351	0.00277	-0.29	1.565e-12	-0.09	5.85315e-07	-0.09	2.63712e-06	-0.09	1.24657e-06	-0.09	9.5211e-07
-0.26794	0.00274	-0.285	1.56493e-12	-0.095	5.91525e-07	-0.095	2.63344e-06	-0.095	1.26263e-06	-0.095	9.57105e-07
-0.26238	0.00271	-0.28	1.56487e-12	-0.1	5.94045e-07	-0.1	2.65464e-06	-0.1	1.27485e-06	-0.1	9.5742e-07
-0.25681	0.00268	-0.275	1.5648e-12	-0.105	6.02325e-07	-0.105	2.6752e-06	-0.105	1.28863e-06	-0.105	9.7182e-07
-0.25125	0.00264	-0.27	1.56473e-12	-0.11	6.0831e-07	-0.11	2.68384e-06	-0.11	1.29974e-06	-0.11	9.78525e-07
-0.24568	0.00261	-0.265	1.56465e-12	-0.115	6.04215e-07	-0.115	2.6912e-06	-0.115	1.31553e-06	-0.115	9.83115e-07
-0.2401	0.00258	-0.26	1.56458e-12	-0.12	6.15555e-07	-0.12	2.70864e-06	-0.12	1.33218e-06	-0.12	9.91935e-07
-0.23453	0.00254	-0.255	1.56449e-12	-0.125	6.15195e-07	-0.125	2.71104e-06	-0.125	1.34199e-06	-0.125	9.99675e-07
-0.22895	0.00251	-0.25	1.56441e-12	-0.13	6.21135e-07	-0.13	2.73376e-06	-0.13	1.36416e-06	-0.13	1.00368e-06
-0.22337	0.00248	-0.245	1.56432e-12	-0.135	6.2757e-07	-0.135	2.75152e-06	-0.135	1.37267e-06	-0.135	1.01124e-06
-0.21779	0.00244	-0.24	1.56422e-12	-0.14	6.32115e-07	-0.14	2.76248e-06	-0.14	1.39295e-06	-0.14	1.01925e-06
-0.2122	0.00241	-0.235	1.56411e-12	-0.145	6.3567e-07	-0.145	2.76576e-06	-0.145	1.40758e-06	-0.145	1.03045e-06
-0.20661	0.00238	-0.23	1.564e-12	-0.15	6.37875e-07	-0.15	2.7956e-06	-0.15	1.42571e-06	-0.15	1.03244e-06
-0.20101	0.00234	-0.225	1.56387e-12	-0.155	6.44535e-07	-0.155	2.7976e-06	-0.155	1.43565e-06	-0.155	1.04323e-06
-0.19541	0.00231	-0.22	1.56374e-12	-0.16	6.4908e-07	-0.16	2.8272e-06	-0.16	1.44703e-06	-0.16	1.05728e-06
-0.1898	0.00227	-0.215	1.56359e-12	-0.165	6.5052e-07	-0.165	2.84128e-06	-0.165	1.46776e-06	-0.165	1.0566e-06
-0.18419	0.00224	-0.21	1.56342e-12	-0.17	6.5331e-07	-0.17	2.84248e-06	-0.17	1.49058e-06	-0.17	1.06736e-06
-0.17857	0.0022	-0.205	1.56324e-12	-0.175	6.6141e-07	-0.175	2.86728e-06	-0.175	1.49923e-06	-0.175	1.07357e-06
-0.17294	0.00217	-0.2	1.56303e-12	-0.18	6.6645e-07	-0.18	2.8808e-06	-0.18	1.51892e-06	-0.18	1.08581e-06
-0.1673	0.00213	-0.195	1.56279e-12	-0.185	6.67665e-07	-0.185	2.90144e-06	-0.185	1.53082e-06	-0.185	1.09633e-06
-0.16165	0.00209	-0.19	1.56252e-12	-0.19	6.6888e-07	-0.19	2.9152e-06	-0.19	1.55298e-06	-0.19	1.09831e-06
-0.15599	0.00206	-0.185	1.56221e-12	-0.195	6.76665e-07	-0.195	2.9352e-06	-0.195	1.57138e-06	-0.195	1.10318e-06
-0.15031	0.00202	-0.18	1.56184e-12	-0.2	6.83415e-07	-0.2	2.9564e-06	-0.2	1.58249e-06	-0.2	1.12037e-06
-0.14462	0.00198	-0.175	1.56142e-12	-0.205	6.831e-07	-0.205	2.96864e-06	-0.205	1.61174e-06	-0.205	1.12037e-06
-0.13891	0.00194	-0.17	1.56093e-12	-0.21	6.89355e-07	-0.21	2.99112e-06	-0.21	1.62506e-06	-0.21	1.13144e-06
-0.13318	0.0019	-0.165	1.56036e-12	-0.215	6.9525e-07	-0.215	3.0044e-06	-0.215	1.6408e-06	-0.215	1.13981e-06
-0.12742	0.00185	-0.16	1.55967e-12	-0.22	6.93045e-07	-0.22	3.02288e-06	-0.22	1.66264e-06	-0.22	1.14664e-06
-0.12163	0.00181	-0.155	1.55887e-12	-0.225	7.0506e-07	-0.225	3.03424e-06	-0.225	1.67739e-06	-0.225	1.15457e-06
-0.11581	0.00176	-0.15	1.55791e-12	-0.23	7.07265e-07	-0.23	3.06064e-06	-0.23	1.69676e-06	-0.23	1.15857e-06
-0.10994	0.00171	-0.145	1.55677e-12	-0.235	7.101e-07	-0.235	3.07696e-06	-0.235	1.72016e-06	-0.235	1.17059e-06
-0.10403	0.00166	-0.14	1.55542e-12	-0.24	7.17525e-07	-0.24	3.09024e-06	-0.24	1.73622e-06	-0.24	1.1799e-06
-0.09807	0.0016	-0.135	1.55379e-12	-0.245	7.15455e-07	-0.245	3.10792e-06	-0.245	1.75168e-06	-0.245	1.19362e-06
-0.09204	0.00155	-0.13	1.55184e-12	-0.25	7.1838e-07	-0.25	3.13648e-06	-0.25	1.77378e-06	-0.25	1.2011e-06
-0.08594	0.00148	-0.125	1.5495e-12	-0.255	7.27515e-07	-0.255	3.14824e-06	-0.255	1.78952e-06	-0.255	1.20519e-06
-0.07975	0.00141	-0.12	1.54669e-12	-0.26	7.281e-07	-0.26	3.16112e-06	-0.26	1.81682e-06	-0.26	1.21307e-06
-0.07347	0.00134	-0.115	1.5433e-12	-0.265	7.33545e-07	-0.265	3.18768e-06	-0.265	1.83255e-06	-0.265	1.21973e-06
-0.06706	0.00126	-0.11	1.53923e-12	-0.27	7.38045e-07	-0.27	3.20008e-06	-0.27	1.85634e-06	-0.27	1.23304e-06
-0.06052	0.00117	-0.105	1.53431e-12	-0.275	7.39935e-07	-0.275	3.22592e-06	-0.275	1.86674e-06	-0.275	1.24695e-06
-0.05383	0.00108	-0.1	1.52837e-12	-0.28	7.46685e-07	-0.28	3.23904e-06	-0.28	1.89573e-06	-0.28	1.25546e-06
-0.04695	0.000968618	-0.095	1.5212e-12	-0.285	7.42275e-07	-0.285	3.2592e-06	-0.285	1.9203e-06	-0.285	1.26279e-06
-0.03986	0.000849417	-0.09	1.51254e-12	-0.29	7.5231e-07	-0.29	3.278e-06	-0.29	1.93668e-06	-0.29	1.27148e-06
-0.03254	0.000716398	-0.085	1.50206e-12	-0.295	7.58385e-07	-0.295	3.30016e-06	-0.295	1.95111e-06	-0.295	1.27507e-06
-0.02493	0.000567467	-0.08	1.48939e-12	-0.3	7.58115e-07	-0.3	3.32048e-06	-0.3	1.97457e-06	-0.3	1.28669e-06
-0.017	0.000400255	-0.075	1.47405e-12	-0.305	7.6428e-07	-0.305	3.33152e-06	-0.305	1.99505e-06	-0.305	1.2964e-06
-0.00871	0.000212095	-0.07	1.45548e-12	-0.31	7.70085e-07	-0.31	3.354e-06	-0.31	2.02182e-06	-0.31	1.30775e-06
0		-0.065	1.43301e-12	-0.315	7.7373e-07	-0.315	3.3856e-06	-0.315	2.04126e-06	-0.315	1.31216e-06
0.00919	0.000239358	-0.06	1.40579e-12	-0.32	7.7238e-07	-0.32	3.3964e-06	-0.32	2.06349e-06	-0.32	1.32291e-06
0.01892	0.000509667	-0.055	1.37281e-12	-0.325	7.78455e-07	-0.325	3.41016e-06	-0.325	2.0772e-06	-0.325	1.3302e-06
0.02926	0.000814987	-0.05	1.33288e-12	-0.33	7.79265e-07	-0.33	3.4272e-06	-0.33	2.10607e-06	-0.33	1.34541e-06
0.0403	0.00116	-0.045	1.28448e-12	-0.335	7.78365e-07	-0.335	3.4512e-06	-0.335	2.1242e-06	-0.335	1.35329e-06
0.0521	0.00155	-0.04	1.22584e-12	-0.34	7.9479e-07	-0.34	3.48496e-06	-0.34	2.1528e-06	-0.34	1.36647e-06
0.06478	0.00199	-0.035	1.15477e-12	-0.345	7.96905e-07	-0.345	3.488e-06	-0.345	2.17575e-06	-0.345	1.37102e-06
0.07841	0.00248	-0.03	1.06865e-12	-0.35	7.9488e-07	-0.35	3.5108e-06	-0.35	2.18809e-06	-0.35	1.37799e-06
0.09312	0.00304	-0.025	9.64269e-13	-0.355	7.992e-07	-0.355	3.53256e-06	-0.355	2.21357e-06	-0.355	1.38821e-06
0.10899	0.00366	-0.02	8.37743e-13	-0.36	8.0451e-07	-0.36	3.54248e-06	-0.36	2.2321e-06	-0.36	1.39779e-06
0.12615	0.00435	-0.015	6.84387e-13	-0.365	8.04915e-07	-0.365	3.5656e-06	-0.365	2.25706e-06	-0.365	1.41372e-06
		-0.01	4.98488e-13	-0.37	8.09865e-07	-0.37	3.59184e-06	-0.37	2.28183e-06	-0.37	1.4184e-06
		-0.005	2.73135e-13	-0.375	8.1243e-07	-0.375	3.60984e-06	-0.375	2.29892e-06	-0.375	1.42537e-06
		0	0	-0.38	8.1963e-07	-0.38	3.63744e-06	-0.38	2.31965e-06	-0.38	1.4351e-06
		0.005	2.77668e-13	-0.385	8.2233e-07	-0.385	3.65872e-06	-0.385	2.33656e-06	-0.385	1.44909e-06
		0.01	6.08172e-13	-0.39	8.26785e-07	-0.39	3.67912e-06	-0.39	2.37198e-06	-0.39	1.45782e-06
		0.015	1.00192e-12	-0.395	8.31375e-07	-0.395	3.6956e-06	-0.395	2.40071e-06	-0.395	1.47137e-06
		0.02	1.47141e-12	-0.4	8.34795e-07	-0.4	3.72024e-06	-0.4	2.42307e-06	-0.4	1.47933e-06
		0.025	2.03157e-12	-0.405	8.3862e-07	-0.405	3.74856e-06	-0.405	2.45369e-06	-0.405	1.48847e-06
		0.03	2.70022e-12	-0.41	8.39385e-07	-0.41	3.76808e-06	-0.41	2.46779e-06	-0.41	1.49675e-06
		0.035	3.49864e-12	-0.415	8.415e-07	-0.415	3.79272e-06	-0.415	2.50484e-06	-0.415	1.50489e-06
		0.04	4.45224e-12	-0.42	8.4843e-07	-0.42	3.7996e-06	-0.42	2.52818e-06	-0.42	1.51461e-06
		0.045	5.59129e-12	-0.425	8.47395e-07	-0.425	3.82448e-06	-0.425	2.56445e-06	-0.425	1.52919e-06
		0.05	6.95192e-12	-0.43	8.5356e-07	-0.43	3.86136e-06	-0.43	2.59246e-06	-0.43	1.53279e-06
		0.055	8.57714e-12	-0.435	8.6247e-07	-0.435	3.88352e-06	-0.435	2.61943e-06	-0.435	1.54755e-06
		0.06	1.05182e-11	-0.44	8.6265e-07	-0.44	3.92504e-06	-0.44	2.64375e-06	-0.44	1.55488e-06
		0.065	1.2836e-11	-0.445	8.69625e-07	-0.445	3.94248e-06	-0.445	2.6663e-06	-0.445	1.56384e-06
		0.07	1.56034e-11	-0.45	8.69535e-07	-0.45	3.96384e-06	-0.45	2.7079e-06	-0.45	1.57459e-06
		0.075	1.89064e-11	-0.455	8.7696e-07	-0.455	3.99376e-06	-0.455	2.7328e-06	-0.455	1.58625e-06
		0.08	2.28468e-11	-0.46	8.78175e-07	-0.46	4.03184e-06	-0.46	2.7768e-06	-0.46	1.59565e-06
		0.085	2.75464e-11	-0.465	8.8254e-07	-0.465	4.07112e-06	-0.465	2.78668e-06	-0.465	1.61051e-06
		0.09	3.31492e-11	-0.47	8.8866e-07	-0.47	4.10024e-06	-0.47	2.82152e-06	-0.47	1.62063e-06
		0.095	3.98259e-11	-0.475	8.91405e-07	-0.475	4.12512e-06	-0.475	2.8407e-06	-0.475	1.62873e-06
		0.1	4.77788e-11	-0.48	8.9649e-07	-0.48	4.17464e-06	-0.48	2.85337e-06	-0.48	1.64192e-06
		0.105	5.72472e-11	-0.485	8.95455e-07	-0.485	4.20544e-06	-0.485	2.8821e-06	-0.485	1.65011e-06
		0.11	6.85144e-11	-0.49	9.0423e-07	-0.49	4.24248e-06	-0.49	2.92019e-06	-0.49	1.66135e-06
		0.115	8.19151e-11	-0.495	9.0747e-07	-0.495	4.27096e-06	-0.495	2.94989e-06	-0.495	1.6677e-06
		0.12	9.7845e-11	-0.5	9.1395e-07	-0.5	4.3184e-06	-0.5	2.99397e-06	-0.5	1.68062e-06

## Sheet: Fig. 2a
1/(kT) [1/eV]	Jd [mA cm-2]	SD		1/(kT) [1/eV]	Jd [mA cm-2]	SD		1/(kT) [1/eV]	Jd [mA cm-2]	SD		1/(kT) [1/eV]	Jd [mA cm-2]	SD
	x = 0				x = 0.25				x = 0.40				x = 0.50
36.1185	9e-06	5e-06		36.3778	1.63e-05	9.63e-07		37.555	3.9e-05	1.17744e-06		35.3645	8.92e-06	5.77e-07
37.5429	1.57e-06	2.43e-07		37.5089	5.31e-06	4.47e-07		38.8111	1.64e-05	1.54188e-06		36.3456	3.96e-06	0.0012527
38.5429	7.5e-07	1.6e-07		38.7294	0.143985	1.25891e-07		39.348	1.27e-05	8.10441e-07		37.4774	0.018691	4.09e-08
39.2283	0.0044432	7.973e-05		39.1779	3.0922e-06	5e-07		39.9893	6.83e-06	4.95346e-07		38.6285	0.0081132	3.92e-08
39.9302	0.0002179	5.52e-08		39.9825	8.38e-07	3.2023e-07		41.3619	2.58e-06	1.53009e-07		39.3093	0.0430075	5.072e-05
41.2678	5.159e-05	0.00047326		41.3708	4.3355e-07	9.05e-08		42.8685	1.001e-06	6.26659e-08		39.9343	0.0024284	1.54e-08
42.8891	2.77e-08	2.72e-08		42.9796	1.277e-07	4.13e-08		44.4617	6.25e-07	2.7165e-08		41.2678	0.00089767	3.14e-08
				44.4753	2.39e-08	2.21e-08						42.728	2.71e-08	2.69e-08

## Sheet: Fig. 2b
Sn content (%)	energy barrier Φ [eV]	SD	activation energy Ea [eV]	SE
0	0.85	0.03	0.87	0.04
25	0.75	0.04	0.69	0.05
40	0.77	0.02	0.71	0.03
50	0.83	0.02	0.79	0.01

## Sheet: Fig. 2d
Sn content (%)	Simulated Jd [mA cm-2]				Experimental Jd [mA cm-2]
	median	max	min		0	25	40	50
0	3.82895e-07	8.31082e-07	2.62455e-07		5.445e-07	6.1373e-06	2.1682e-06	1.6269e-06
25	1.75792e-05	6.25005e-05	1.37485e-05		4.3032e-07	1.56099e-05	5.2774e-06	7.58171e-07
40	8.21533e-06	9.36383e-06	5.60203e-06		8.77045e-07	1.34727e-05	4.0267e-06	1.3345e-06
50	8.26743e-07	9.54951e-07	4.43795e-07		2.2491e-06	1.32207e-05	6.0949e-06	8.1132e-07
					3.1495e-06	1.07162e-05	1.08241e-05	7.39008e-07
					4.65e-07	9.5198e-06		2.64848e-06
					9.4e-07	3.2e-06
					6.77e-07
					5.92e-07

## Sheet: Fig. 3a
EBL material	HOMO energy [eV]
PEDOT:PSS	5.04
MeO-2PACz	5.12
PDAI	5.22
PTAA	5.2
PTAA:poly-TPD	5.43
poly-TPD	5.47

## Sheet: Fig. 3b
time [s]	Jd [mA cm-2]	time [s]	Jd [mA cm-2]	time [s]	Jd [mA cm-2]	time [s]	Jd [mA cm-2]	time [s]	Jd [mA cm-2]	time [s]	Jd [mA cm-2]
	PEDOT:PSS		MeO-2PACz		PDAI		PTAA		PTAA:poly-TPD		poly-TPD
0	0.000139156	0	1.75517e-05	0	4.37876e-06	0	6.81315e-06	0	5.29528e-07	0	3.5418e-06
0.5	0.000120719	0.5	1.78719e-05	0.5	4.36324e-06	0.5	4.3064e-06	0.1999	5.04494e-07	0.42	1.5188e-06
1	0.00011565	1	1.76817e-05	1	4.32018e-06	1	3.12745e-06	0.39866	4.54187e-07	0.84	6.541e-07
1.5	0.000113448	1.5	1.71107e-05	1.5	4.27355e-06	1.5	2.62425e-06	0.59742	4.51565e-07	1.26	3.778e-07
2	0.000111907	2	1.73569e-05	2	4.25287e-06	2	2.3284e-06	0.79618	4.30346e-07	1.68	2.743e-07
2.5	0.00011093	2.5	1.7304e-05	2.5	4.21774e-06	2.5	2.13785e-06	0.99456	4.04596e-07	2.1	2.177e-07
3	0.000110123	3	1.69575e-05	3	4.18185e-06	3	1.98935e-06	1.19332	4.17709e-07	2.52	1.845e-07
3.5	0.000109445	3.5	1.70925e-05	3.5	4.16977e-06	3.5	1.8804e-06	1.39208	3.75748e-07	2.94	1.557e-07
4	0.000108933	4	1.69902e-05	4	4.1392e-06	4	1.79465e-06	1.59084	3.52144e-07	3.36	1.399e-07
4.5	0.000108466	4.5	1.70812e-05	4.5	4.12453e-06	4.5	1.7238e-06	1.7896	3.49522e-07	3.78	1.248e-07
5	0.000107921	5	1.7006e-05	5	4.09845e-06	5	1.6564e-06	1.98836	3.50237e-07	4.2	1.141e-07
5.5	0.000107626	5.5	1.71519e-05	5.5	4.17731e-06	5.5	1.6116e-06	2.18712	3.3319e-07	4.62	9.98e-08
6	0.000107173	6	1.69456e-05	6	4.33003e-06	6	1.5664e-06	2.38588	3.42369e-07	5.04	9.78e-08
6.5	0.000107049	6.5	1.67778e-05	6.5	4.10453e-06	6.5	1.52805e-06	2.58464	3.31521e-07	5.46	8.75e-08
7	0.000106763	7	1.71067e-05	7	4.15537e-06	7	1.4958e-06	2.7834	3.13282e-07	5.88	8.35e-08
7.5	0.000106523	7.5	1.7148e-05	7.5	4.0941e-06	7.5	1.4582e-06	2.98216	3.11851e-07	6.3	7.58e-08
8	0.000106228	8	1.74644e-05	8	4.09088e-06	8	1.41478e-06	3.18092	3.02672e-07	6.72	7.15e-08
8.5	0.000105872	8.5	1.74457e-05	8.5	3.97921e-06	8.5	1.40917e-06	3.39488	2.89321e-07	7.14	7.22e-08
9	0.000105825	9	1.7804e-05	9	3.95807e-06	9	1.39451e-06	3.59364	2.82526e-07	7.56	5.93e-08
9.5	0.000105501	9.5	1.82269e-05	9.5	3.94095e-06	9.5	1.40214e-06	3.7924	2.65598e-07	7.98	6.39e-08
10	0.000105342	10	1.73406e-05	10	3.93069e-06	10	1.37925e-06	3.99116	2.67625e-07	8.4	5.32e-08
10.5	0.00010526	10.5	1.82297e-05	10.5	3.90801e-06	10.5	1.34826e-06	4.18992	2.60472e-07	8.82	5.71e-08
11	0.000104915	11	1.92912e-05	11	3.89103e-06	11	1.33324e-06	4.38868	2.7895e-07	9.24	5.23e-08
11.5	0.000104834	11.5	1.83553e-05	11.5	3.88829e-06	11.5	1.30534e-06	4.58744	2.49624e-07	9.66	5.1e-08
12	0.000104631	12	1.81654e-05	12	3.89286e-06	12	1.31011e-06	4.7862	2.55704e-07	10.08	4.98e-08
12.5	0.00010456	12.5	1.81198e-05	12.5	3.84291e-06	12.5	1.26934e-06	4.98496	2.38061e-07	10.5	4.91e-08
13	0.000104487	13	1.95812e-05	13	3.8939e-06	13	1.26362e-06	5.18372	2.34365e-07	10.92	4.43e-08
13.5	0.000104246	13.5	1.91564e-05	13.5	3.87801e-06	13.5	1.2325e-06	5.38248	2.48551e-07	11.34	4.64e-08
14	0.000104146	14	1.80584e-05	14	3.89476e-06	14	1.25206e-06	5.58124	2.07782e-07	11.76	4.04e-08
14.5	0.000103962	14.5	1.8087e-05	14.5	3.87e-06	14.5	1.23894e-06	5.78	2.26259e-07	12.18	4.54e-08
15	0.000103871	15	1.79703e-05	15	3.86615e-06	15	1.22654e-06	5.97876	2.10047e-07	12.6	3.89e-08
15.5	0.000103868	15.5	1.86498e-05	15.5	3.86672e-06	15.5	1.2089e-06	6.17752	2.27809e-07	13.02	4.37e-08
16	0.000103496	16	1.79924e-05	16	3.86087e-06	16	1.19555e-06	6.37628	2.20776e-07	13.44	4.14e-08
16.5	0.000103498	16.5	1.77654e-05	16.5	3.84465e-06	16.5	1.17373e-06	6.57504	2.09808e-07	13.86	4.64e-08
17	0.000103462	17	1.74655e-05	17	3.83078e-06	17	1.20533e-06	6.7738	2.09689e-07	14.28	3.7e-08
17.5	0.000103309	17.5	1.75493e-05	17.5	3.80951e-06	17.5	1.18959e-06	6.97256	2.0504e-07	14.7	3.5e-08
18	0.000103241	18	1.75984e-05	18	3.80064e-06	18	1.16229e-06	7.17132	1.74999e-07	15.12	3.75e-08
18.5	0.000102905	18.5	1.74816e-05	18.5	3.78534e-06	18.5	1.15621e-06	7.37008	1.85847e-07	15.54	3.28e-08
19	0.000103077	19	1.83283e-05	19	3.7732e-06	19	1.13046e-06	7.56884	1.95146e-07	15.96	3.58e-08
19.5	0.000102842	19.5	1.76189e-05	19.5	3.77643e-06	19.5	1.16074e-06	7.76722	1.94073e-07	16.38	3.79e-08
20	0.000102776	20	1.79833e-05	20	3.77419e-06	20	1.12748e-06	7.96598	2.03967e-07	16.8	3.54e-08
20.5	0.000102733	20.5	1.78225e-05	20.5	3.76798e-06	20.5	1.13845e-06	8.16474	1.97649e-07	17.22	3.16e-08
21	0.000102625	21	1.78193e-05	21	3.76703e-06	21	1.13606e-06	8.3635	2.0349e-07	17.64	3.45e-08
21.5	0.000102601	21.5	1.81637e-05	21.5	3.76117e-06	21.5	1.10972e-06	8.56226	1.95742e-07	18.06	3.74e-08
22	0.000102459	22	1.81796e-05	22	3.74881e-06	22	1.12355e-06	8.76102	1.76311e-07	18.48	3.39e-08
22.5	0.000102325	22.5	1.88868e-05	22.5	3.73795e-06	22.5	1.12116e-06	8.95978	1.63436e-07	18.9	2.66e-08
23	0.00010236	23	1.82626e-05	23	3.7483e-06	23	1.12271e-06	9.17374	1.91927e-07	19.32	3.15e-08
23.5	0.00010219	23.5	1.81534e-05	23.5	3.73192e-06	23.5	1.10793e-06	9.3725	1.64032e-07	19.74	3.17e-08
24	0.000102123	24	1.80728e-05	24	3.74219e-06	24	1.09673e-06	9.57126	1.77264e-07	20.16	3.23e-08
24.5	0.000102114	24.5	1.79725e-05	24.5	3.74749e-06	24.5	1.07229e-06	9.77002	1.64032e-07	20.58	2.74e-08
25	0.00010203	25	1.83806e-05	25	3.72239e-06	25	1.07348e-06	9.96878	1.84298e-07	21	2.37e-08
25.5	0.000101955	25.5	1.82727e-05	25.5	3.72686e-06	25.5	1.06096e-06	10.1675	1.50084e-07	21.42	2.89e-08
26	0.000101811	26	1.84172e-05	26	3.71987e-06	26	1.08433e-06	10.3663	1.297e-07	21.84	2.6e-08
26.5	0.000101698	26.5	1.87975e-05	26.5	3.68822e-06	26.5	1.08039e-06	10.5651	1.58548e-07	22.26	2.67e-08
27	0.000101749	27	1.89114e-05	27	3.6979e-06	27	1.06013e-06	10.7638	1.66535e-07	22.68	2.62e-08
27.5	0.000101642	27.5	1.91597e-05	27.5	3.70363e-06	27.5	1.05429e-06	10.9626	1.67847e-07	23.1	2.09e-08
28	0.000101595	28	1.84165e-05	28	3.72953e-06	28	1.07992e-06	11.1613	1.63674e-07	23.52	2.67e-08
28.5	0.000101476	28.5	1.81606e-05	28.5	3.71314e-06	28.5	1.07133e-06	11.3601	1.66178e-07	23.94	2.62e-08
29	0.000101404	29	1.79998e-05	29	3.68553e-06	29	1.05965e-06	11.5589	1.83702e-07	24.36	2.99e-08
29.5	0.000101409	29.5	1.83928e-05	29.5	3.68824e-06	29.5	1.03974e-06	11.7576	1.59621e-07	24.78	2.82e-08
30	0.000101343	30	1.8611e-05	30	3.7312e-06	30	1.05679e-06	11.9564	1.39713e-07	25.2	2.23e-08
30.5	0.000101245	30.5	1.87799e-05	30.5	3.68904e-06	30.5	1.03545e-06	12.1551	1.6284e-07	25.62	2.41e-08
31	0.000101248	31	1.85063e-05	31	3.68057e-06	31	1.03951e-06	12.3539	1.33991e-07	26.04	2.64e-08
31.5	0.000101216	31.5	1.8604e-05	31.5	3.67929e-06	31.5	1.02413e-06	12.5527	1.38402e-07	26.46	2.75e-08
32	0.000101285	32	1.81729e-05	32	3.69289e-06	32	1.02925e-06	12.7514	1.43528e-07	26.88	2.41e-08
32.5	0.000101156	32.5	1.80587e-05	32.5	3.69896e-06	32.5	1.0227e-06	12.9502	1.49846e-07	27.3	2.67e-08
33	0.000100941	33	1.82573e-05	33	3.68992e-06	33	1.02842e-06	13.1489	1.3566e-07	27.72	3.18e-08
33.5	0.000100984	33.5	1.84074e-05	33.5	3.66993e-06	33.5	9.9647e-07	13.3477	1.48058e-07	28.14	2.33e-08
34	0.000100861	34	1.81922e-05	34	3.66197e-06	34	1.0103e-06	13.5465	1.60336e-07	28.56	2.17e-08
34.5	0.000100945	34.5	1.84895e-05	34.5	3.65587e-06	34.5	1.01316e-06	13.7452	1.39594e-07	28.98	2.36e-08
35	0.000100662	35	1.8718e-05	35	3.66392e-06	35	9.95278e-07	13.944	1.41025e-07	29.4	2.79e-08
35.5	0.000100693	35.5	1.8913e-05	35.5	3.66802e-06	35.5	1.0345e-06	14.1427	1.30057e-07	29.82	2.34e-08
36	0.000100678	36	1.87698e-05	36	3.65323e-06	36	1.01519e-06	14.3411	1.34468e-07	30.24	2.76e-08
36.5	0.000100721	36.5	2.05165e-05	36.5	3.6545e-06	36.5	1.01435e-06	14.5399	1.23143e-07	30.66	2.81e-08
37	0.000100656	37	1.87298e-05	37	3.65671e-06	37	1.00076e-06	14.7386	1.53184e-07	31.08	2.38e-08
37.5	0.000100594	37.5	1.91076e-05	37.5	3.65336e-06	37.5	1.00458e-06	14.9526	1.41263e-07	31.5	1.99e-08
38	0.00010061	38	1.92528e-05	38	3.64268e-06	38	1.02091e-06	15.1514	1.44482e-07	31.92	3.48e-08
38.5	0.000100429	38.5	1.93872e-05	38.5	3.65032e-06	38.5	9.87887e-07	15.3501	1.30773e-07	32.34	1.92e-08
39	0.000100548	39	1.90043e-05	39	3.63812e-06	39	9.87768e-07	15.5489	1.37568e-07	32.76	2.95e-08
39.5	0.000100272	39.5	1.92131e-05	39.5	3.6314e-06	39.5	9.87768e-07	15.7476	1.477e-07	33.18	2.49e-08
40	0.000100314	40	1.91968e-05	40	3.63964e-06	40	9.89318e-07	15.9464	1.45912e-07	33.6	1.82e-08
40.5	0.000100552	40.5	1.94222e-05	40.5	3.64087e-06	40.5	9.99927e-07	16.1452	1.41978e-07	34.02	2.15e-08
41	0.000100292	41	1.97291e-05	41	3.63213e-06	41	9.90033e-07	16.3439	1.3566e-07	34.44	2.53e-08
41.5	0.000100246	41.5	1.93587e-05	41.5	3.62413e-06	41.5	9.81689e-07	16.5427	1.4317e-07	34.86	1.78e-08
42	0.000100228	42	1.95584e-05	42	3.61326e-06	42	9.6941e-07	16.7414	1.18613e-07	35.28	1.6e-08
42.5	0.000100162	42.5	1.95616e-05	42.5	3.60944e-06	42.5	9.93967e-07	16.9402	1.23978e-07	35.7	2.17e-08
43	0.000100091	43	1.94574e-05	43	3.73408e-06	43	9.69768e-07	17.139	1.32203e-07	36.12	1.66e-08
43.5	0.000100088	43.5	1.99787e-05	43.5	3.62282e-06	43.5	9.76443e-07	17.3377	1.36971e-07	36.54	1.89e-08
44	0.000100235	44	1.94084e-05	44	3.7382e-06	44	9.70364e-07	17.5365	1.08123e-07	36.96	2.11e-08
44.5	0.000100009	44.5	2.03266e-05	44.5	3.7658e-06	44.5	9.67741e-07	17.7352	1.17421e-07	37.38	2.43e-08
45	9.9916e-05	45	1.98052e-05	45	3.72294e-06	45	9.62615e-07	17.934	1.08957e-07	37.8	2.18e-08
45.5	9.9949e-05	45.5	1.95371e-05	45.5	3.7389e-06	45.5	9.97305e-07	18.1328	1.1301e-07	38.22	1.67e-08
46	9.9892e-05	46	1.99579e-05	46	3.78692e-06	46	9.78351e-07	18.3315	1.21355e-07	38.64	2.42e-08
46.5	9.9835e-05	46.5	2.00448e-05	46.5	3.68866e-06	46.5	9.7847e-07	18.5303	1.13249e-07	39.06	1.97e-08
47	9.9907e-05	47	2.05407e-05	47	3.61856e-06	47	9.4676e-07	18.729	1.19567e-07	39.48	2.01e-08
47.5	9.9895e-05	47.5	2.02593e-05	47.5	3.61491e-06	47.5	9.16481e-07	18.9278	1.17421e-07	39.9	2.6e-08
48	9.9807e-05	48	2.00495e-05	48	3.60879e-06	48	9.93013e-07	19.1266	1.1766e-07	40.32	2e-08
48.5	9.974e-05	48.5	2.06226e-05	48.5	3.60621e-06	48.5	9.40204e-07	19.3253	1.15871e-07	40.74	1.71e-08
49	9.9754e-05	49	1.99978e-05	49	3.6357e-06	49	9.32455e-07	19.5241	1.20759e-07	41.16	2.29e-08
49.5	9.9581e-05	49.5	1.98487e-05	49.5	3.65777e-06	49.5	9.50456e-07	19.7228	1.10984e-07	41.58	1.85e-08
50	9.9503e-05	50	2.05228e-05	50	3.63021e-06	50	9.48787e-07	19.9216	1.26362e-07	42	2.15e-08
50.5	9.947e-05	50.5	1.97344e-05	50.5	3.64481e-06	50.5	9.55462e-07	20.1203	1.16944e-07	42.42	2.04e-08
51	9.9534e-05	51	1.99157e-05	51	3.63585e-06	51	9.61781e-07	20.3191	9.70364e-08	42.84	1.82e-08
51.5	9.938e-05	51.5	2.22346e-05	51.5	3.62771e-06	51.5	9.34958e-07	20.5179	1.01924e-07	43.26	1.74e-08
52	9.9552e-05	52	1.99524e-05	52	3.63338e-06	52	9.60708e-07	20.7318	1.06454e-07	43.68	1.53e-08
52.5	9.9393e-05	52.5	2.09223e-05	52.5	3.64395e-06	52.5	9.50098e-07	20.9302	1.08838e-07	44.1	1.55e-08
53	9.9318e-05	53	2.04728e-05	53	3.6519e-06	53	9.35078e-07	21.129	1.20401e-07	44.52	2.04e-08
53.5	9.9312e-05	53.5	2.03693e-05	53.5	3.62947e-06	53.5	9.4378e-07	21.3277	1.09792e-07	44.94	1.53e-08
54	9.9294e-05	54	2.0131e-05	54	3.62738e-06	54	9.34839e-07	21.5265	1.09315e-07	45.36	2.24e-08
54.5	9.931e-05	54.5	2.07456e-05	54.5	3.62051e-06	54.5	9.2113e-07	21.7252	1.06454e-07	45.78	1.94e-08
55	9.9276e-05	55	2.06541e-05	55	3.64045e-06	55	9.33051e-07	21.924	1.06931e-07	46.2	2.27e-08
55.5	9.9226e-05	55.5	2.02928e-05	55.5	3.62357e-06	55.5	9.38296e-07	22.1228	9.11951e-08	46.62	1.85e-08
56	9.8997e-05	56	2.11178e-05	56	3.61242e-06	56	9.27806e-07	22.3215	8.13007e-08	47.04	1.82e-08
56.5	9.9096e-05	56.5	2.03234e-05	56.5	3.62902e-06	56.5	9.58919e-07	22.5203	1.00851e-07	47.46	2.25e-08
57	9.9209e-05	57	2.0186e-05	57	3.61584e-06	57	9.36985e-07	22.719	9.01222e-08	47.88	1.26e-08
57.5	9.9123e-05	57.5	2.05294e-05	57.5	3.59735e-06	57.5	9.28402e-07	22.9178	8.40425e-08	48.3	2.12e-08
58	9.8951e-05	58	2.06891e-05	58	3.61284e-06	58	9.24826e-07	23.1166	9.94205e-08	48.72	1.73e-08
58.5	9.9043e-05	58.5	2.06361e-05	58.5	3.60476e-06	58.5	9.43422e-07	23.3153	1.02043e-07	49.14	2.04e-08
59	9.8888e-05	59	2.10005e-05	59	3.62499e-06	59	9.34362e-07	23.5141	1.11461e-07	49.56	2.59e-08
59.5	9.884e-05	59.5	2.13323e-05	59.5	3.61868e-06	59.5	9.12428e-07	23.7128	9.57251e-08	49.98	1.92e-08
60	9.8957e-05	60	2.0926e-05	60	3.61291e-06	60	9.166e-07	23.9116	9.54866e-08	50.4	1.79e-08
60.5	9.8781e-05	60.5	2.10584e-05	60.5	3.60689e-06	60.5	8.83341e-07	24.1104	7.60555e-08	50.82	1.82e-08
61	9.8728e-05	61	2.1154e-05	61	3.61109e-06	61	9.23514e-07	24.3091	8.95262e-08	51.24	2.15e-08
61.5	9.8772e-05	61.5	2.12273e-05	61.5	3.62183e-06	61.5	8.9848e-07	24.5079	8.70228e-08	51.66	2.08e-08
62	9.8719e-05	62	2.12509e-05	62	3.6177e-06	62	9.06825e-07	24.7066	8.55923e-08	52.08	2.42e-08
62.5	9.8668e-05	62.5	2.11681e-05	62.5	3.59871e-06	62.5	9.14335e-07	24.9054	1.11699e-07	52.5	1.64e-08
63	9.8874e-05	63	2.10832e-05	63	3.61459e-06	63	9.16481e-07	25.1042	8.23736e-08	52.92	1.65e-08
63.5	9.8642e-05	63.5	2.13003e-05	63.5	3.60864e-06	63.5	9.1064e-07	25.3029	1.01686e-07	53.34	2.1e-08
64	9.8645e-05	64	2.0719e-05	64	3.60575e-06	64	9.01937e-07	25.5017	9.67979e-08	53.76	2.45e-08
64.5	9.8723e-05	64.5	2.10798e-05	64.5	3.59595e-06	64.5	9.25183e-07	25.7005	9.39369e-08	54.18	1.91e-08
65	9.8406e-05	65	2.13237e-05	65	3.57707e-06	65	9.17077e-07	25.8992	9.47714e-08	54.6	2.05e-08
65.5	9.8553e-05	65.5	2.06563e-05	65.5	3.61183e-06	65.5	9.10997e-07	26.098	8.97646e-08	55.02	1.68e-08
66	9.8356e-05	66	2.0819e-05	66	3.58995e-06	66	9.18984e-07	26.2967	8.22544e-08	55.44	2.02e-08
66.5	9.8427e-05	66.5	2.09077e-05	66.5	3.58351e-06	66.5	9.0909e-07	26.5107	7.95126e-08	55.86	1.17e-08
67	9.8552e-05	67	2.06191e-05	67	3.58338e-06	67	9.08613e-07	26.7095	8.97646e-08	56.28	1.37e-08
67.5	9.8433e-05	67.5	2.0462e-05	67.5	3.58019e-06	67.5	9.08375e-07	26.9082	8.33273e-08	56.7	2.43e-08
68	9.8471e-05	68	2.06218e-05	68	3.58887e-06	68	8.89897e-07	27.107	1.06096e-07	57.12	2.24e-08
68.5	9.8504e-05	68.5	2.06139e-05	68.5	3.59659e-06	68.5	9.02534e-07	27.3057	9.01222e-08	57.54	1.89e-08
69	9.8256e-05	69	2.16608e-05	69	3.61853e-06	69	9.03249e-07	27.5045	9.26256e-08	57.96	2.04e-08
69.5	9.8372e-05	69.5	2.07663e-05	69.5	3.61012e-06	69.5	8.93354e-07	27.7029	7.02143e-08	58.38	2.21e-08
70	9.8243e-05	70	2.10171e-05	70	3.58589e-06	70	8.91447e-07	27.9016	8.72612e-08	58.8	1.41e-08
70.5	9.8197e-05	70.5	2.15822e-05	70.5	3.58542e-06	70.5	8.79169e-07	28.1004	1.03354e-07	59.22	1.18e-08
71	9.819e-05	71	2.10068e-05	71	3.58459e-06	71	8.70347e-07	28.2992	8.39233e-08	59.64	1.64e-08
71.5	9.8187e-05	71.5	2.09122e-05	71.5	3.60074e-06	71.5	8.78692e-07	28.4979	7.82013e-08	60.06	2.47e-08
72	9.8341e-05	72	2.03165e-05	72	3.59901e-06	72	8.9252e-07	28.6967	7.61747e-08	60.48	1.96e-08
72.5	9.8209e-05	72.5	2.02864e-05	72.5	3.59671e-06	72.5	8.88228e-07	28.8954	7.03335e-08	60.9	1.52e-08
73	9.8121e-05	73	2.06035e-05	73	3.56451e-06	73	8.86798e-07	29.0942	8.39233e-08	61.32	2.37e-08
73.5	9.8153e-05	73.5	2.05426e-05	73.5	3.57995e-06	73.5	8.77976e-07	29.293	8.82149e-08	61.74	1.92e-08
74	9.8227e-05	74	2.08827e-05	74	3.58801e-06	74	8.69155e-07	29.4917	6.60419e-08	62.16	2.05e-08
74.5	9.8094e-05	74.5	2.07743e-05	74.5	3.61573e-06	74.5	8.94666e-07	29.6905	9.72748e-08	62.58	1.85e-08
75	9.799e-05	75	2.13385e-05	75	3.6051e-06	75	8.75235e-07	29.8892	8.41618e-08	63	1.74e-08
75.5	9.7948e-05	75.5	2.08356e-05	75.5	3.6103e-06	75.5	8.84891e-07	30.088	9.09567e-08	63.42	1.76e-08
76	9.7984e-05	76	2.04658e-05	76	3.60147e-06	76	8.64625e-07	30.2868	7.60555e-08	63.84	1.69e-08
76.5	9.7973e-05	76.5	2.07089e-05	76.5	3.61366e-06	76.5	8.78453e-07	30.4855	9.33409e-08	64.26	1.57e-08
77	9.7942e-05	77	2.05165e-05	77	3.60541e-06	77	8.8048e-07	30.6843	1.05739e-07	64.68	2.07e-08
77.5	9.7894e-05	77.5	2.09999e-05	77.5	3.60689e-06	77.5	8.5485e-07	30.883	9.02414e-08	65.1	1.29e-08
78	9.7858e-05	78	2.08517e-05	78	3.60903e-06	78	8.54254e-07	31.0818	8.83341e-08	65.52	1.91e-08
78.5	9.7735e-05	78.5	2.06959e-05	78.5	3.59946e-06	78.5	8.82268e-07	31.2806	7.36713e-08	65.94	2.08e-08
79	9.7913e-05	79	2.12707e-05	79	3.61258e-06	79	8.82387e-07	31.4793	7.79629e-08	66.36	1.57e-08
79.5	9.7828e-05	79.5	2.0846e-05	79.5	3.62538e-06	79.5	8.99196e-07	31.6781	8.41618e-08	66.78	1.88e-08
80	9.7873e-05	80	2.06868e-05	80	3.60807e-06	80	8.86559e-07	31.8768	9.54866e-08	67.2	1.96e-08
80.5	9.7739e-05	80.5	2.05635e-05	80.5	3.61406e-06	80.5	8.82506e-07	32.0756	8.64267e-08	67.62	1.19e-08
81	9.7743e-05	81	2.09361e-05	81	3.60727e-06	81	8.77619e-07	32.2895	9.50098e-08	68.04	1.6e-08
81.5	9.7725e-05	81.5	2.08538e-05	81.5	3.64053e-06	81.5	8.57353e-07	32.4883	7.56979e-08	68.46	1.81e-08
82	9.7635e-05	82	2.10621e-05	82	3.65528e-06	82	8.62956e-07	32.6871	5.75781e-08	68.88	1.97e-08
82.5	9.7691e-05	82.5	2.13503e-05	82.5	3.61279e-06	82.5	8.73089e-07	32.8858	8.08239e-08	69.3	1.43e-08
83	9.7624e-05	83	2.11559e-05	83	3.64298e-06	83	8.6534e-07	33.0846	5.80549e-08	69.72	2.18e-08
83.5	9.7494e-05	83.5	2.08766e-05	83.5	3.62591e-06	83.5	8.69274e-07	33.2833	8.36849e-08	70.14	1.79e-08
84	9.7606e-05	84	2.11117e-05	84	3.61838e-06	84	8.80003e-07	33.4821	6.86646e-08	70.56	1.92e-08
84.5	9.7653e-05	84.5	2.1541e-05	84.5	3.60649e-06	84.5	8.89897e-07	33.6809	7.34329e-08	70.98	1.84e-08
85	9.76725e-05	85	2.13468e-05	85	3.61426e-06	85	8.74162e-07	33.8796	7.43866e-08	71.4	1.17e-08
85.5	9.76014e-05	85.5	2.08964e-05	85.5	3.60932e-06	85.5	8.54611e-07	34.0784	8.49962e-08	71.82	2.47e-08
86	9.74413e-05	86	2.08283e-05	86	3.6045e-06	86	8.82387e-07	34.2768	7.93934e-08	72.24	1.58e-08
86.5	9.75307e-05	86.5	2.10813e-05	86.5	3.60768e-06	86.5	8.82387e-07	34.4755	7.71284e-08	72.66	1.67e-08
87	9.75227e-05	87	2.12055e-05	87	3.62896e-06	87	8.64267e-07	34.6743	6.9499e-08	73.08	2.03e-08
87.5	9.74992e-05	87.5	2.12192e-05	87.5	3.61682e-06	87.5	8.82626e-07	34.873	8.53538e-08	73.5	2.15e-08
88	9.75078e-05	88	2.11815e-05	88	3.62971e-06	88	8.86321e-07	35.0718	7.12872e-08	73.92	1.49e-08
88.5	9.74751e-05	88.5	2.09418e-05	88.5	3.63551e-06	88.5	8.7297e-07	35.2706	6.59227e-08	74.34	2.02e-08
89	9.73862e-05	89	2.06519e-05	89	3.64813e-06	89	8.65221e-07	35.4693	8.07047e-08	74.76	1.82e-08
89.5	9.73845e-05	89.5	2.04571e-05	89.5	3.63015e-06	89.5	8.48174e-07	35.6681	6.3777e-08	75.18	1.53e-08
90	9.73551e-05	90	2.04518e-05	90	3.62575e-06	90	8.5938e-07	35.8668	5.38826e-08	75.6	2.29e-08
90.5	9.73277e-05	90.5	2.06671e-05	90.5	3.64231e-06	90.5	8.34107e-07	36.0656	6.98566e-08	76.02	1.32e-08
91	9.7296e-05	91	2.06128e-05	91	3.64068e-06	91	8.75354e-07	36.2644	8.54731e-08	76.44	1.9e-08
91.5	9.72902e-05	91.5	2.09736e-05	91.5	3.61489e-06	91.5	8.63314e-07	36.4631	6.60419e-08	76.86	2.29e-08
92	9.72949e-05	92	2.13615e-05	92	3.62394e-06	92	8.45432e-07	36.6619	7.73668e-08	77.28	2.23e-08
92.5	9.72563e-05	92.5	2.1363e-05	92.5	3.62201e-06	92.5	8.57234e-07	36.8606	5.47171e-08	77.7	2.34e-08
93	9.72162e-05	93	2.18714e-05	93	3.60739e-06	93	8.69393e-07	37.0594	7.93934e-08	78.12	2.38e-08
93.5	9.72295e-05	93.5	2.15488e-05	93.5	3.59242e-06	93.5	8.71658e-07	37.2582	9.03606e-08	78.54	2.2e-08
94	9.71901e-05	94	2.14516e-05	94	3.58776e-06	94	8.775e-07	37.4569	7.49826e-08	78.96	1.79e-08
94.5	9.72257e-05	94.5	2.16089e-05	94.5	3.58157e-06	94.5	8.54015e-07	37.6557	8.04663e-08	79.38	1.85e-08
95	9.71635e-05	95	2.16891e-05	95	3.57953e-06	95	8.48412e-07	37.8544	5.01871e-08	79.8	1.87e-08
95.5	9.70791e-05	95.5	2.1476e-05	95.5	3.56317e-06	95.5	8.48055e-07	38.0684	7.71284e-08	80.22	1.94e-08
96	9.71036e-05	96	2.14753e-05	96	3.5637e-06	96	8.38399e-07	38.2672	6.81877e-08	80.64	1.82e-08
96.5	9.71694e-05	96.5	2.16523e-05	96.5	3.56302e-06	96.5	8.64148e-07	38.4659	6.02007e-08	81.06	2.12e-08
97	9.71181e-05	97	2.15687e-05	97	3.55135e-06	97	8.48055e-07	38.6647	6.29425e-08	81.48	2.39e-08
97.5	9.71437e-05	97.5	2.13022e-05	97.5	3.55229e-06	97.5	8.34346e-07	38.8635	6.4373e-08	81.9	1.81e-08
98	9.71807e-05	98	2.13405e-05	98	3.54927e-06	98	8.06689e-07	39.0622	6.42538e-08	82.32	1.96e-08
98.5	9.71015e-05	98.5	2.14874e-05	98.5	3.61935e-06	98.5	8.35538e-07	39.261	7.85589e-08	82.74	1.45e-08
99	9.71168e-05	99	2.16858e-05	99	3.58753e-06	99	8.47816e-07	39.4597	6.96182e-08	83.16	1.78e-08
99.5	9.69951e-05	99.5	2.15824e-05	99.5	3.57062e-06	99.5	8.25763e-07	39.6585	6.69956e-08	83.58	2.11e-08
100	9.6948e-05	100	2.13836e-05	100	3.56284e-06	100	8.46505e-07	39.8573	6.25849e-08	84	1.69e-08
100.5	9.68914e-05	100.5	2.12903e-05	100.5	3.55657e-06	100.5	8.34227e-07	40.056	6.8903e-08	84.42	1.95e-08
101	9.6877e-05	101	2.15227e-05	101	3.55474e-06	101	8.55327e-07	40.2548	6.48499e-08	84.84	1.54e-08
101.5	9.68534e-05	101.5	2.11987e-05	101.5	3.56152e-06	101.5	8.4734e-07	40.4535	7.15256e-08	85.26	2.46e-08
102	9.68048e-05	102	2.10706e-05	102	3.57496e-06	102	8.44121e-07	40.6523	6.67572e-08	85.68	2.15e-08
102.5	9.68223e-05	102.5	2.13005e-05	102.5	3.57913e-06	102.5	8.60453e-07	40.8507	9.34601e-08	86.1	2.14e-08
103	9.68088e-05	103	2.13738e-05	103	3.56967e-06	103	8.37922e-07	41.0494	8.10623e-08	86.52	1.65e-08
103.5	9.68409e-05	103.5	2.15931e-05	103.5	3.55216e-06	103.5	8.3828e-07	41.2482	6.90222e-08	86.94	2.34e-08
104	9.68174e-05	104	2.19854e-05	104	3.56266e-06	104	8.28624e-07	41.4469	5.04255e-08	87.36	1.25e-08
104.5	9.68322e-05	104.5	2.18754e-05	104.5	3.56929e-06	104.5	8.41618e-07	41.6457	8.4281e-08	87.78	1.77e-08
105	9.67127e-05	105	2.18096e-05	105	3.57064e-06	105	8.24571e-07	41.8445	5.90086e-08	88.2	2.25e-08
105.5	9.6749e-05	105.5	2.17076e-05	105.5	3.55542e-06	105.5	8.08477e-07	42.0432	6.7234e-08	88.62	2.29e-08
106	9.68202e-05	106	2.17259e-05	106	3.56271e-06	106	8.36611e-07	42.242	8.04663e-08	89.04	2.21e-08
106.5	9.68241e-05	106.5	2.18475e-05	106.5	3.5321e-06	106.5	7.91073e-07	42.4407	8.80957e-08	89.46	1.76e-08
107	9.66417e-05	107	2.1787e-05	107	3.55529e-06	107	8.22902e-07	42.6395	8.38041e-08	89.88	1.82e-08
107.5	9.66549e-05	107.5	2.18359e-05	107.5	3.52815e-06	107.5	8.50201e-07	42.8383	5.03063e-08	90.3	2.3e-08
108	9.67166e-05	108	2.18806e-05	108	3.54253e-06	108	8.33631e-07	43.037	5.30481e-08	90.72	2.51e-08
108.5	9.66619e-05	108.5	2.19307e-05	108.5	3.5555e-06	108.5	8.34465e-07	43.2358	4.6134e-08	91.14	1.96e-08
109	9.65863e-05	109	2.18031e-05	109	3.57754e-06	109	8.41379e-07	43.4345	7.82013e-08	91.56	1.61e-08
109.5	9.65779e-05	109.5	2.19347e-05	109.5	3.55484e-06	109.5	8.5938e-07	43.6333	4.673e-08	91.98	2.21e-08
110	9.64045e-05	110	2.18977e-05	110	3.56604e-06	110	8.48651e-07	43.8473	5.6386e-08	92.4	1.7e-08
110.5	9.65385e-05	110.5	2.19635e-05	110.5	3.53917e-06	110.5	8.3065e-07	44.046	6.4373e-08	92.82	1.87e-08
111	9.65393e-05	111	2.17791e-05	111	3.54862e-06	111	8.59499e-07	44.2448	5.85318e-08	93.24	2.13e-08
111.5	9.65172e-05	111.5	2.19432e-05	111.5	3.5486e-06	111.5	8.69274e-07	44.4435	5.76973e-08	93.66	1.58e-08
112	9.64817e-05	112	2.19882e-05	112	3.55355e-06	112	8.18372e-07	44.6423	7.43866e-08	94.08	1.85e-08
112.5	9.64561e-05	112.5	2.23126e-05	112.5	3.5444e-06	112.5	8.19802e-07	44.8411	6.24657e-08	94.5	2.98e-08
113	9.64536e-05	113	2.24468e-05	113	3.55569e-06	113	8.44598e-07	45.0398	7.25985e-08	94.92	2e-08
113.5	9.64283e-05	113.5	2.19027e-05	113.5	3.55525e-06	113.5	8.37088e-07	45.2386	4.48227e-08	95.34	1.88e-08
114	9.642e-05	114	2.19445e-05	114	3.56697e-06	114	8.55446e-07	45.4373	5.93662e-08	95.76	2.27e-08
114.5	9.64175e-05	114.5	2.24141e-05	114.5	3.55352e-06	114.5	8.37088e-07	45.6361	5.68628e-08	96.18	1.85e-08
115	9.63976e-05	115	2.20413e-05	115	3.57106e-06	115	8.18372e-07	45.8349	4.24385e-08	96.6	2.36e-08
115.5	9.65167e-05	115.5	2.19663e-05	115.5	3.56189e-06	115.5	8.3077e-07	46.0336	6.29425e-08	97.02	2.11e-08
116	9.64235e-05	116	2.20619e-05	116	3.5275e-06	116	8.14676e-07	46.2324	7.236e-08	97.44	2.54e-08
116.5	9.62473e-05	116.5	2.1864e-05	116.5	3.59166e-06	116.5	8.40664e-07	46.4311	5.56707e-08	97.86	1.56e-08
117	9.6406e-05	117	2.15167e-05	117	3.5918e-06	117	8.20875e-07	46.6299	7.11679e-08	98.28	2.1e-08
117.5	9.62473e-05	117.5	2.18961e-05	117.5	3.66862e-06	117.5	8.51393e-07	46.8287	6.09159e-08	98.7	1.85e-08
118	9.61369e-05	118	2.21677e-05	118	3.61117e-06	118	8.46624e-07	47.0274	6.75917e-08	99.12	2.2e-08
118.5	9.62233e-05	118.5	2.20878e-05	118.5	3.57708e-06	118.5	8.48174e-07	47.2262	6.71148e-08	99.54	1.85e-08
119	9.63206e-05	119	2.21728e-05	119	3.56075e-06	119	8.34107e-07	47.4249	8.02278e-08	99.96	1.31e-08
119.5	9.62114e-05	119.5	2.19744e-05	119.5	3.56114e-06	119.5	8.30174e-07	47.6233	7.14064e-08	100.38	1.64e-08
120	9.63081e-05	120	2.18243e-05	120	3.54412e-06	120	8.28385e-07	47.8221	6.1512e-08	100.8	2.18e-08
								48.0208	7.11679e-08	101.22	1.93e-08
								48.2196	8.35657e-08	101.64	1.8e-08
								48.4184	7.51018e-08	102.06	2.18e-08
								48.6171	8.30889e-08	102.48	2.17e-08
								48.8159	7.79629e-08	102.9	1.96e-08
								49.0146	7.42674e-08	103.32	2.67e-08
								49.2134	7.16448e-08	103.74	1.85e-08
								49.4122	6.02007e-08	104.16	1.78e-08
								49.6261	7.1764e-08	104.58	2.39e-08
								49.8249	5.16176e-08	105	2.19e-08
								50.0236	6.9499e-08	105.42	2.47e-08
								50.2224	6.04391e-08	105.84	2.37e-08
								50.4212	4.02927e-08	106.26	1.88e-08
								50.6199	7.43866e-08	106.68	2.28e-08
								50.8187	7.33137e-08	107.1	2.25e-08
								51.0174	6.19888e-08	107.52	2.24e-08
								51.2162	6.23465e-08	107.94	2.27e-08
								51.415	5.98431e-08	108.36	1.96e-08
								51.6137	6.4373e-08	108.78	2.31e-08
								51.8125	4.57764e-08	109.2	2.14e-08
								52.0112	5.74589e-08	109.62	2.37e-08
								52.21	6.24657e-08	110.04	1.97e-08
								52.4088	4.01735e-08	110.46	2.47e-08
								52.6075	5.07832e-08	110.88	1.61e-08
								52.8063	5.31673e-08	111.3	2.41e-08
								53.005	6.28233e-08	111.72	1.94e-08
								53.2038	2.34842e-08	112.14	2.72e-08
								53.4026	7.16448e-08	112.56	1.87e-08
								53.6013	3.75509e-08	112.98	2.4e-08
								53.8001	5.37634e-08	113.4	1.89e-08
								53.9988	3.88622e-08	113.82	1.93e-08
								54.1972	4.27961e-08	114.24	2.38e-08
								54.396	5.11408e-08	114.66	2.06e-08
								54.5947	4.50611e-08	115.08	1.95e-08
								54.7935	5.6982e-08	115.5	2.05e-08
								54.9923	6.40154e-08	115.92	1.89e-08
								55.191	6.28233e-08	116.34	1.48e-08
								55.4057	7.15256e-08	116.76	2.67e-08
								55.6045	5.65052e-08	117.18	2.09e-08
								55.8033	7.92742e-08	117.6	2.42e-08
								56.002	4.6134e-08	118.02	2.03e-08
								56.2008	6.79493e-08	118.44	2.17e-08
								56.3995	4.70877e-08	118.86	2.41e-08
								56.5983	6.79493e-08	119.28	2.38e-08
								56.7971	5.68628e-08	119.7	1.96e-08
								56.9958	6.03199e-08	120.12	1.68e-08
								57.1946	4.55379e-08
								57.3933	4.14848e-08
								57.5921	4.44651e-08
								57.7909	1.91927e-08
								57.9896	5.61476e-08
								58.1884	6.06775e-08
								58.3871	4.69685e-08
								58.5859	7.99894e-08
								58.7847	7.76052e-08
								58.9834	6.34193e-08
								59.1822	5.29289e-08
								59.3809	4.39882e-08
								59.5797	7.65324e-08
								59.7785	6.50883e-08
								59.9772	2.94447e-08
								60.176	5.32866e-08
								60.3747	6.2108e-08
								60.5735	5.8651e-08
								60.7719	3.8743e-08
								60.9706	8.05855e-08
								61.1846	3.86238e-08
								61.3834	4.63724e-08
								61.5821	5.03063e-08
								61.7809	5.36442e-08
								61.9796	5.56707e-08
								62.1784	4.98295e-08
								62.3772	3.94583e-08
								62.5759	4.20809e-08
								62.7747	7.08103e-08
								62.9734	6.35386e-08
								63.1722	5.75781e-08
								63.371	5.72205e-08
								63.5697	3.75509e-08
								63.7685	6.40154e-08
								63.9672	5.91278e-08
								64.166	6.71148e-08
								64.3648	6.83069e-08
								64.5635	6.33001e-08
								64.7623	5.29289e-08
								64.961	5.07832e-08
								65.1598	3.6478e-08
								65.3586	6.47306e-08
								65.5573	4.1008e-08
								65.7561	5.81741e-08
								65.9548	7.11679e-08
								66.1536	4.37498e-08
								66.3524	2.86102e-09
								66.5511	3.73125e-08
								66.7499	1.81198e-08
								66.9638	3.83854e-08
								67.1626	5.55515e-08
								67.3614	4.1604e-08
								67.5597	3.89814e-08
								67.7585	4.19617e-08
								67.9573	4.86374e-08
								68.156	6.1512e-08
								68.3548	4.11272e-08
								68.5535	4.18425e-08
								68.7523	4.66108e-08
								68.951	4.8399e-08
								69.1498	5.36442e-08
								69.3486	3.8743e-08
								69.5473	1.7643e-08
								69.7461	4.08888e-08
								69.9449	3.94583e-08
								70.1436	4.35114e-08
								70.3424	4.92334e-08
								70.5411	3.5286e-08
								70.7399	3.76701e-08
								70.9386	6.36578e-08
								71.1374	3.89814e-08
								71.3362	5.14984e-08
								71.5349	4.36306e-08
								71.7337	2.70605e-08
								71.9325	4.36306e-08
								72.1312	3.44515e-08
								72.33	4.44651e-08
								72.5287	4.43459e-08
								72.7427	2.52724e-08
								72.9415	2.93255e-08
								73.1402	7.29561e-08
								73.339	3.27826e-08
								73.5377	3.83854e-08
								73.7365	4.58956e-08
								73.9352	6.3777e-08
								74.1336	6.04391e-08
								74.3324	3.8743e-08
								74.5311	5.60284e-08
								74.7299	4.45843e-08
								74.9287	5.34058e-08
								75.1274	4.95911e-08
								75.3262	5.16176e-08
								75.525	4.17233e-08
								75.7237	5.71012e-08
								75.9225	3.71933e-08
								76.1212	2.45571e-08
								76.32	4.8399e-08
								76.5187	3.0756e-08
								76.7175	3.88622e-08
								76.9163	3.20673e-08
								77.115	4.673e-08
								77.3138	3.0756e-08
								77.5126	4.92334e-08
								77.7113	4.79221e-08
								77.9101	3.99351e-08
								78.1088	4.01735e-08
								78.3076	5.50747e-08
								78.5216	4.41074e-08
								78.7203	5.99623e-08
								78.9191	5.84126e-08
								79.1178	3.85046e-08
								79.3166	5.126e-08
								79.5153	5.96046e-08
								79.7141	3.6478e-08
								79.9129	5.47171e-08
								80.1116	3.73125e-08
								80.3104	2.36034e-08
								80.5092	3.25441e-08
								80.7075	3.03984e-08
								80.9063	1.34706e-08
								81.1051	2.80142e-08
								81.3038	2.45571e-08
								81.5026	5.61476e-08
								81.7013	5.68628e-08
								81.9001	5.04255e-08
								82.0988	3.80278e-08
								82.2976	4.97103e-08
								82.4964	5.11408e-08
								82.6951	3.03984e-08
								82.8939	3.57628e-08
								83.0927	4.06504e-08
								83.2914	2.64645e-08
								83.4902	2.3365e-08
								83.6889	3.96967e-08
								83.8877	4.60148e-08
								84.0864	2.31266e-08
								84.3004	2.15769e-08
								84.4992	2.52724e-08
								84.6979	5.1856e-08
								84.8967	4.48227e-08
								85.0954	4.48227e-08
								85.2942	2.34842e-08
								85.493	2.77758e-08
								85.6917	1.45435e-08
								85.8905	2.57492e-08
								86.0893	1.93119e-08
								86.288	3.00407e-08
								86.4868	2.41995e-08
								86.6855	2.80142e-08
								86.8843	5.36442e-08
								87.0831	3.76701e-08
								87.2818	4.58956e-08
								87.4802	2.14577e-08
								87.679	3.86238e-08
								87.8777	3.96967e-08
								88.0765	3.3617e-08
								88.2752	3.93391e-08
								88.474	3.95775e-08
								88.6727	2.69413e-08
								88.8715	4.11272e-08
								89.0703	5.03063e-08
								89.269	3.79086e-08
								89.4678	3.95775e-08
								89.6666	1.39475e-08
								89.8653	3.48091e-08
								90.0793	4.06504e-08
								90.278	4.30346e-08
								90.4768	3.016e-08
								90.6756	8.82149e-09
								90.8743	3.85046e-08
								91.0731	3.91006e-08
								91.2718	6.6638e-08
								91.4706	2.92063e-08
								91.6693	3.63588e-08
								91.8681	4.19617e-08
								92.0669	4.3273e-08
								92.2656	4.68492e-08
								92.4644	2.80142e-08
								92.6632	3.51667e-08
								92.8619	2.36034e-08
								93.0607	3.93391e-08
								93.2594	2.59876e-08
								93.4582	4.48227e-08
								93.6569	4.64916e-08
								93.8557	4.8995e-08
								94.0541	3.71933e-08
								94.2528	4.8399e-08
								94.4516	3.63588e-08
								94.6504	1.93119e-08
								94.8491	1.00136e-08
								95.0479	2.32458e-08
								95.2466	2.14577e-09
								95.4454	2.19345e-08
								95.6442	3.6478e-08
								95.8581	2.70605e-08
								96.0569	2.69413e-08
								96.2556	2.59876e-08
								96.4544	2.6226e-08
								96.6532	4.1008e-08
								96.8519	2.03848e-08
								97.0507	4.95911e-08
								97.2494	1.22786e-08
								97.4482	2.89679e-08
								97.647	3.74317e-08
								97.8457	3.70741e-08
								98.0445	4.45843e-08
								98.2432	5.32866e-08
								98.442	4.05312e-08
								98.6408	4.43459e-08
								98.8395	4.31538e-08
								99.0383	4.00543e-08
								99.237	2.74181e-08
								99.4358	5.01871e-08
								99.6346	3.05176e-08
								99.8333	4.05312e-08
								100.032	2.80142e-08
								100.231	3.96967e-08
								100.43	2.64645e-08
								100.628	7.05719e-08
								100.827	3.89814e-08
								101.025	6.03199e-08
								101.224	3.14713e-08
								101.423	2.68221e-08
								101.637	4.3273e-08
								101.836	4.05312e-08
								102.034	3.37362e-08
								102.233	5.79357e-08
								102.432	3.42131e-08
								102.631	3.18289e-08
								102.83	2.16961e-08
								103.028	5.79357e-08
								103.227	2.16961e-08
								103.426	4.6134e-08
								103.625	3.39746e-08
								103.823	2.8491e-08
								104.022	4.20809e-08
								104.221	2.0504e-08
								104.42	2.96831e-08
								104.618	3.61204e-08
								104.817	4.18425e-08
								105.016	4.74453e-08
								105.215	3.68357e-08
								105.413	3.49283e-08
								105.612	3.33786e-08
								105.811	4.50611e-08
								106.01	2.90871e-08
								106.208	3.68357e-08
								106.407	3.88622e-08
								106.606	3.00407e-08
								106.805	2.36034e-08
								107.004	2.22921e-08
								107.202	1.74046e-08
								107.416	3.39746e-08
								107.615	2.44379e-08
								107.813	4.1008e-08
								108.012	2.41995e-08
								108.211	3.27826e-08
								108.41	4.92334e-08
								108.608	5.3525e-08
								108.807	3.70741e-08
								109.006	3.57628e-08
								109.205	2.49147e-08
								109.403	2.3365e-08
								109.602	3.37362e-08
								109.801	2.92063e-08
								110	3.51667e-08
								110.198	1.69277e-08
								110.397	3.61204e-08
								110.596	2.41995e-08
								110.795	3.57628e-08
								110.994	5.23329e-08
								111.192	1.71661e-08
								111.391	2.0504e-08
								111.59	1.14441e-08
								111.789	4.18425e-08
								111.987	4.1008e-08
								112.186	2.22921e-08
								112.385	3.56436e-08
								112.584	3.80278e-08
								112.782	5.126e-08
								112.981	1.60933e-08
								113.195	4.1008e-08
								113.394	3.96967e-08
								113.593	4.22001e-08
								113.791	1.80006e-08
								113.99	3.3617e-08
								114.189	1.84774e-08
								114.387	4.14848e-08
								114.586	4.6134e-08
								114.785	2.61068e-08
								114.984	3.25441e-08
								115.182	1.5974e-08
								115.381	4.36306e-08
								115.58	5.51939e-08
								115.779	2.38419e-08
								115.977	3.96967e-08
								116.176	3.09944e-08
								116.375	5.60284e-08
								116.574	1.81198e-08
								116.772	4.20809e-08
								116.971	3.39746e-08
								117.17	3.76701e-08
								117.369	4.64916e-08
								117.567	2.51532e-08
								117.766	4.45843e-08
								117.965	4.87566e-08
								118.164	2.20537e-08
								118.362	6.91414e-09
								118.561	2.86102e-08
								118.76	3.69549e-08
								118.974	4.1604e-08
								119.173	6.97374e-08

## Sheet: Fig. 3c-d
Φ [eV]	x error	Ea [eV]	SE	Jd [mA cm-2]	95% CI
0.67	0.02	0.589	0.02	9.27e-05	4e-05
0.75	0.02	0.597	0.06	2.45e-05	1.95e-05
0.75	0.04	0.69	0.05	0.01015	4e-06
0.77	0.02	0.71	0.03	5.17e-06	0.003749
0.83	0.02	0.79	0.03	1.32e-06	8.92e-07
0.85	0.02	0.74	0.03	4.22e-06	2.2e-06
0.85	0.03	0.87	0.04	0.0477045	0.0307748
1065	0.02	0.95	0.02	1.5e-07	1e-07
1085	0.03	0.986	0.01	7.672e-05	5e-08
1.12	0.03	1	0.02	2.3e-08	1.1e-08

## Sheet: Fig. 4
Jd [mA cm-2]	Noise current [A Hz^-1/2]	SD	shot noise limit
9.92e-05	1.6067e-13	1.03e-13	1.7829e-14
2.39e-05	1.42805e-13	5.4856e-14	8.75124e-15
3.2e-06	6.73e-14	7.0153e-15	3.20218e-15
1.86e-06	6.37667e-14	6.16532e-15	2.44133e-15
8.78e-07	4.35977e-14	4.16953e-15	1.67733e-15
0.0477045	3.14105e-14	2.20344e-15	1.23638e-15
2.82e-07	2.52125e-14	1.71127e-15	9.50594e-16
1.5e-07	2.22268e-14	2.26966e-15	6.93292e-16
7.672e-05	2.40609e-14	2.92741e-15	4.95821e-16
5.2e-08	1.65794e-14	2.09237e-15	4.08199e-16
2.3e-08	1.32025e-14	2.29877e-15	2.71478e-16

## Sheet: Fig. 5b
Voltage [V]	J [mA cm-2]	Voltage [V]	J [mA cm-2]
	dark		light
1.5	0.02048	1.5	0.02331
1.495	0.02045	1.495	0.0249
1.49	0.02035	1.49	0.02531
1.485	0.02023	1.485	0.02495
1.48	0.02018	1.48	0.02545
1.475	0.0201	1.475	0.02546
1.47	0.0199	1.47	0.02534
1.465	0.01976	1.465	0.02524
1.46	0.01964	1.46	0.02545
1.455	0.01954	1.455	0.02521
1.45	0.01935	1.45	0.02533
1.445	0.01922	1.445	0.02515
1.44	0.01914	1.44	0.02474
1.435	0.019	1.435	0.02469
1.43	0.01886	1.43	0.02436
1.425	0.01863	1.425	0.02417
1.42	0.01851	1.42	0.02383
1.415	0.01832	1.415	0.02348
1.41	0.01821	1.41	0.0232
1.405	0.01812	1.405	0.0231
1.4	0.01792	1.4	0.023
1.395	0.01772	1.395	0.02271
1.39	0.01752	1.39	0.0225
1.385	0.01739	1.385	0.02272
1.38	0.01722	1.38	0.022
1.375	0.01709	1.375	0.02171
1.37	0.01698	1.37	0.02162
1.365	0.01686	1.365	0.02136
1.36	0.01674	1.36	0.0213
1.355	0.01659	1.355	0.02143
1.35	0.01646	1.35	0.02125
1.345	0.01633	1.345	0.02094
1.34	0.01614	1.34	0.02081
1.335	0.01599	1.335	0.02077
1.33	0.01587	1.33	0.01998
1.325	0.01578	1.325	0.01983
1.32	0.01562	1.32	0.01968
1.315	0.01546	1.315	0.01932
1.31	0.0153	1.31	0.01906
1.305	0.01512	1.305	0.01887
1.3	0.01502	1.3	0.01844
1.295	0.01488	1.295	0.01833
1.29	0.01471	1.29	0.01819
1.285	0.01455	1.285	0.01759
1.28	0.01441	1.28	0.01739
1.275	0.01431	1.275	0.01716
1.27	0.01419	1.27	0.01689
1.265	0.01404	1.265	0.01655
1.26	0.0139	1.26	0.01597
1.255	0.01375	1.255	0.01587
1.25	0.01361	1.25	0.01593
1.245	0.01346	1.245	0.01588
1.24	0.01332	1.24	0.01548
1.235	0.0132	1.235	0.01541
1.23	0.013	1.23	0.01534
1.225	0.0128	1.225	0.01485
1.22	0.01264	1.22	0.01462
1.215	0.01253	1.215	0.01454
1.21	0.01237	1.21	0.01436
1.205	0.0122	1.205	0.01434
1.2	0.01207	1.2	0.01387
1.195	0.01197	1.195	0.0138
1.19	0.01184	1.19	0.01363
1.185	0.01167	1.185	0.0134
1.18	0.01146	1.18	0.01325
1.175	0.01136	1.175	0.01293
1.17	0.01124	1.17	0.01276
1.165	0.0111	1.165	0.01278
1.16	0.01096	1.16	0.01258
1.155	0.01085	1.155	0.01239
1.15	0.01075	1.15	0.01237
1.145	0.01061	1.145	0.0121
1.14	0.0105	1.14	0.0118
1.135	0.01036	1.135	0.01167
1.13	0.01025	1.13	0.01138
1.125	0.01012	1.125	0.0113
1.12	0.01001	1.12	0.01109
1.115	0.00991	1.115	0.01092
1.11	0.00978	1.11	0.0106
1.105	0.00966	1.105	0.01054
1.1	0.00955	1.1	0.01044
1.095	0.00946	1.095	0.01015
1.09	0.00935	1.09	0.00992
1.085	0.00922	1.085	0.00982
1.08	0.00911	1.08	0.00974
1.075	0.009	1.075	0.00945
1.07	0.0089	1.07	0.00929
1.065	0.00878	1.065	0.00924
1.06	0.00868	1.06	0.009
1.055	0.0086	1.055	0.00879
1.05	0.0085	1.05	0.00861
1.045	0.00841	1.045	0.00854
1.04	0.00831	1.04	0.00829
1.035	0.00821	1.035	0.00817
1.03	0.0081	1.03	0.00805
1.025	0.008	1.025	0.00791
1.02	0.0079	1.02	0.00776
1.015	0.00782	1.015	0.00758
1.01	0.00772	1.01	0.00742
1.005	0.00764	1.005	0.00735
1	0.00754	1	0.00722
0.995	0.00746	0.995	0.0071
0.99	0.00736	0.99	0.00697
0.985	0.00726	0.985	0.00687
0.98	0.00718	0.98	0.00677
0.975	0.00711	0.975	0.00653
0.97	0.00702	0.97	0.00642
0.965	0.00693	0.965	0.00623
0.96	0.00685	0.96	0.00614
0.955	0.00677	0.955	0.00607
0.95	0.00668	0.95	0.00596
0.945	0.00661	0.945	0.00584
0.94	0.00654	0.94	0.00567
0.935	0.00647	0.935	0.00553
0.93	0.00638	0.93	0.00544
0.925	0.00631	0.925	0.00531
0.92	0.00624	0.92	0.00517
0.915	0.00617	0.915	0.00508
0.91	0.0061	0.91	0.00496
0.905	0.00603	0.905	0.00492
0.9	0.00594	0.9	0.00476
0.895	0.00587	0.895	0.00468
0.89	0.0058	0.89	0.00456
0.885	0.00573	0.885	0.00445
0.88	0.00567	0.88	0.00439
0.875	0.0056	0.875	0.00432
0.87	0.00554	0.87	0.00419
0.865	0.00547	0.865	0.00412
0.86	0.00541	0.86	0.00403
0.855	0.00534	0.855	0.00391
0.85	0.00527	0.85	0.00382
0.845	0.00521	0.845	0.00374
0.84	0.00515	0.84	0.00365
0.835	0.00508	0.835	0.00359
0.83	0.00502	0.83	0.00352
0.825	0.00496	0.825	0.00345
0.82	0.0049	0.82	0.00338
0.815	0.00484	0.815	0.00331
0.81	0.00478	0.81	0.00327
0.805	0.00473	0.805	0.00318
0.8	0.00467	0.8	0.00313
0.795	0.00461	0.795	0.00304
0.79	0.00456	0.79	0.003
0.785	0.0045	0.785	0.00294
0.78	0.00444	0.78	0.00287
0.775	0.00439	0.775	0.00282
0.77	0.00433	0.77	0.00275
0.765	0.00428	0.765	0.0027
0.76	0.00422	0.76	0.00265
0.755	0.00417	0.755	0.00259
0.75	0.00411	0.75	0.00254
0.745	0.00407	0.745	0.00248
0.74	0.00401	0.74	0.00244
0.735	0.00396	0.735	0.00238
0.73	0.00391	0.73	0.00235
0.725	0.00386	0.725	0.00229
0.72	0.00381	0.72	0.00224
0.715	0.00376	0.715	0.00218
0.71	0.00371	0.71	0.00215
0.705	0.00366	0.705	0.00211
0.7	0.00362	0.7	0.00207
0.695	0.00356	0.695	0.00202
0.69	0.00352	0.69	0.00199
0.685	0.00347	0.685	0.00195
0.68	0.00343	0.68	0.00192
0.675	0.00338	0.675	0.00187
0.67	0.00334	0.67	0.00183
0.665	0.00329	0.665	0.0018
0.66	0.00324	0.66	0.00176
0.655	0.0032	0.655	0.00172
0.65	0.00315	0.65	0.0017
0.645	0.00311	0.645	0.00166
0.64	0.00307	0.64	0.00163
0.635	0.00302	0.635	0.00158
0.63	0.00298	0.63	0.00156
0.625	0.00294	0.625	0.00153
0.62	0.00289	0.62	0.0015
0.615	0.00285	0.615	0.00147
0.61	0.00281	0.61	0.00144
0.605	0.00277	0.605	0.0014
0.6	0.00273	0.6	0.00137
0.595	0.00269	0.595	0.00135
0.59	0.00265	0.59	0.00132
0.585	0.00261	0.585	0.00129
0.58	0.00257	0.58	0.00127
0.575	0.00253	0.575	0.00124
0.57	0.00249	0.57	0.0012
0.565	0.00245	0.565	0.00118
0.56	0.00241	0.56	0.00115
0.555	0.00237	0.555	0.00112
0.55	0.00233	0.55	0.00108
0.545	0.00229	0.545	0.00105
0.54	0.00225	0.54	0.00102
0.535	0.00222	0.535	0.000987078
0.53	0.00218	0.53	0.000951525
0.525	0.00214	0.525	0.000913306
0.52	0.0021	0.52	0.000874562
0.515	0.00206	0.515	0.000830329
0.51	0.00202	0.51	0.00078237
0.505	0.00198	0.505	0.000736199
0.5	0.00194	0.5	0.000682033
0.495	0.0019	0.495	0.000622419
0.49	0.00187	0.49	0.000558242
0.485	0.00183	0.485	0.000483186
0.48	0.00179	0.48	0.00040865
0.475	0.00175	0.475	0.000319278
0.47	0.0017	0.47	0.000222724
0.465	0.00166	0.465	0.000116452
0.46	0.00162	0.46	6.41762e-06
0.455	0.00158	0.455	0.000135663
0.45	0.00154	0.45	0.000292911
0.445	0.00149	0.445	0.000448355
0.44	0.00145	0.44	0.00062542
0.435	0.0014	0.435	0.000824909
0.43	0.00136	0.43	0.00104
0.425	0.00131	0.425	0.00129
0.42	0.00127	0.42	0.00153
0.415	0.00122	0.415	0.00181
0.41	0.00117	0.41	0.0021
0.405	0.00112	0.405	0.00242
0.4	0.00107	0.4	0.00279
0.395	0.00102	0.395	0.00312
0.39	0.000967855	0.39	0.00353
0.385	0.000914099	0.385	0.0039
0.38	0.000859677	0.38	0.00432
0.375	0.000805761	0.375	0.00475
0.37	0.00075337	0.37	0.0052
0.365	0.000700727	0.365	0.00569
0.36	0.000649889	0.36	0.00613
0.355	0.00060096	0.355	0.0066
0.35	0.000553188	0.35	0.00709
0.345	0.000507115	0.345	0.00758
0.34	0.000464017	0.34	0.00813
0.335	0.000422386	0.335	0.00857
0.33	0.000383029	0.33	0.00911
0.325	0.000346689	0.325	0.00955
0.32	0.00031217	0.32	0.01004
0.315	0.00028032	0.315	0.01053
0.31	0.000251208	0.31	0.011
0.305	0.000224058	0.305	0.01153
0.3	0.00019935	0.3	0.0119
0.295	0.000177124	0.295	0.01235
0.29	0.000156676	0.29	0.01278
0.285	0.000138134	0.285	0.01319
0.28	0.000121808	0.28	0.01366
0.275	0.000106885	0.275	0.01395
0.27	9.23042e-05	0.27	0.01435
0.265	7.97918e-05	0.265	0.0147
0.26	6.88567e-05	0.26	0.01506
0.255	5.92974e-05	0.255	0.01539
0.25	5.10829e-05	0.25	0.0157
0.245	4.39136e-05	0.245	0.0161
0.24	3.76582e-05	0.24	0.01628
0.235	3.22986e-05	0.235	0.01659
0.23	2.76096e-05	0.23	0.01685
0.225	2.35319e-05	0.225	0.01709
0.22	2.00512e-05	0.22	0.01743
0.215	1.69967e-05	0.215	0.01757
0.21	1.43618e-05	0.21	0.01776
0.205	1.21011e-05	0.205	0.01797
0.2	1.01544e-05	0.2	0.01816
0.195	8.4128e-06	0.195	0.01837
0.19	6.98e-06	0.19	0.01851
0.185	5.8013e-06	0.185	0.0188
0.18	4.7995e-06	0.18	0.01883
0.175	3.941e-06	0.175	0.01898
0.17	3.2437e-06	0.17	0.01911
0.165	2.6411e-06	0.165	0.01926
0.16	2.1349e-06	0.16	0.01947
0.155	1.7065e-06	0.155	0.01948
0.15	1e-06	0.15	0.01959
0.125	2.28865e-07	0.145	0.01972
0.1	5.37664e-08	0.14	0.01983
0	3.40592e-09	0.135	0.01994
-0.05	5.82202e-09	0.13	0.01999
-0.1	1.28277e-08	0.125	0.02021
-0.15	1.75191e-08	0.12	0.02016
-0.2	2.69042e-08	0.115	0.02024
-0.25	3.27788e-08	0.11	0.02031
-0.3	4.40332e-08	0.105	0.0204
-0.35	5.29091e-08	0.1	0.02059
-0.4	5.29324e-08	0.095	0.0205
-0.45	4.98948e-08	0.09	0.02057
-0.5	5.07851e-08	0.085	0.02063
		0.08	0.02068
		0.075	0.02082
		0.07	0.02074
		0.065	0.02093
		0.06	0.02085
		0.055	0.02092
		0.05	0.02098
		0.045	0.02098
		0.04	0.02115
		0.035	0.02108
		0.03	0.02111
		0.025	0.02115
		0.02	0.02115
		0.015	0.02132
		0.01	0.0212
		0.005	0.02135
		0	0.02129
		-0.005	0.02127
		-0.01	0.02133
		-0.015	0.02133
		-0.02	0.02149
		-0.025	0.02139
		-0.03	0.02139
		-0.035	0.02142
		-0.04	0.02145
		-0.045	0.0216
		-0.05	0.02145
		-0.055	0.0216
		-0.06	0.02151
		-0.065	0.02152
		-0.07	0.02153
		-0.075	0.02157
		-0.08	0.0217
		-0.085	0.02158
		-0.09	0.02156
		-0.095	0.02161
		-0.1	0.0216
		-0.105	0.02178
		-0.11	0.02165
		-0.115	0.02171
		-0.12	0.02166
		-0.125	0.02166
		-0.13	0.0217
		-0.135	0.0217
		-0.14	0.02185
		-0.145	0.02172
		-0.15	0.02175
		-0.155	0.02174
		-0.16	0.02178
		-0.165	0.02189
		-0.17	0.02177
		-0.175	0.02181
		-0.18	0.02179
		-0.185	0.02178
		-0.19	0.02179
		-0.195	0.02183
		-0.2	0.02196
		-0.205	0.02181
		-0.21	0.02181
		-0.215	0.02187
		-0.22	0.02186
		-0.225	0.02201
		-0.23	0.02186
		-0.235	0.02187
		-0.24	0.02189
		-0.245	0.02193
		-0.25	0.02189
		-0.255	0.02187
		-0.26	0.02205
		-0.265	0.02189
		-0.27	0.02192
		-0.275	0.02191
		-0.28	0.02193
		-0.285	0.02204
		-0.29	0.02193
		-0.295	0.02195
		-0.3	0.02194
		-0.305	0.02195
		-0.31	0.02198
		-0.315	0.02198
		-0.32	0.02209
		-0.325	0.02195
		-0.33	0.02197
		-0.335	0.02199
		-0.34	0.022
		-0.345	0.02214
		-0.35	0.022
		-0.355	0.022
		-0.36	0.02204
		-0.365	0.02199
		-0.37	0.02206
		-0.375	0.022
		-0.38	0.02218
		-0.385	0.02206
		-0.39	0.02201
		-0.395	0.02202
		-0.4	0.02203
		-0.405	0.02217
		-0.41	0.02204
		-0.415	0.02203
		-0.42	0.02206
		-0.425	0.02207
		-0.43	0.02216
		-0.435	0.02207
		-0.44	0.02219
		-0.445	0.02208
		-0.45	0.02214
		-0.455	0.02208
		-0.46	0.02208
		-0.465	0.02223
		-0.47	0.02208
		-0.475	0.02206
		-0.48	0.02209
		-0.485	0.02209
		-0.49	0.02222
		-0.495	0.02209
		-0.5	0.02222

[truncated: 4 more sheets: Fig. 5c, Fig. 5d, Fig. 5e, Fig. 5f]
